# Supplementary material for: Immunomodulatory Effects of the Pea Defensin Psd1 in the Caco-2/Immune Cells Co-Culture upon Candida albicans Infection
Source: Int J Mol Sci. 2023 Apr 23;24(9):7712. doi: 10.3390/ijms24097712 (PMC10178127; doi:10.3390/ijms24097712)
Supplement: Supplementary file 1 [file ijms-24-07712-s001.zip]

Archive with 2 entries (2 files):
- IJMS_Finkina_Supporting information.pdf
- Table S1.xls
