# Supplementary material for: Immunomodulatory Effects of the Pea Defensin Psd1 in the Caco-2/Immune Cells Co-Culture upon Candida albicans Infection
Source: Int J Mol Sci. 2023 Apr 23;24(9):7712. doi: 10.3390/ijms24097712 (PMC10178127; doi:10.3390/ijms24097712)
Supplement: Supplementary file 1 [file ijms-24-07712-s001.zip › Table S1.xls]

## Sheet: Summary
Analyte	sCD40L	EGF	Eotaxin	FGF-2	FLT-3L	Fractalkine	G-CSF	GM-CSF	GROa	IFNa2	IFNg	IL-1a	IL-1b	IL-1RA	IL-2	IL-3	IL-4	IL-5	IL-6	IL-7	IL-8	IL-9	IL-10	IL-12 (p40)	IL-12 (p70)	IL-13	IL-15	IL-17A	IL-17E/IL-25	IL-17F	IL-18	IL-22	IL-27	IP-10	MCP-1	MCP-3	M-GSF	MDC	MIG	MIP-1a	MIP-1b	PDGF-AA	PDGF-AB/BB	RANTES	TGF-a	TNFa	TNFb	VEGFa
Sample	pg/ml	pg/ml	pg/ml	pg/ml	pg/ml	pg/ml	pg/ml	pg/ml	pg/ml	pg/ml	pg/ml	pg/ml	pg/ml	pg/ml	pg/ml	pg/ml	pg/ml	pg/ml	pg/ml	pg/ml	pg/ml	pg/ml	pg/ml	pg/ml	pg/ml	pg/ml	pg/ml	pg/ml	pg/ml	pg/ml	pg/ml	pg/ml	pg/ml	pg/ml	pg/ml	pg/ml	pg/ml	pg/ml	pg/ml	pg/ml	pg/ml	pg/ml	pg/ml	pg/ml	pg/ml	pg/ml	pg/ml	pg/ml
Caco-2/moDCs	103.23	5.95	<3.52↓	43.83	0.73	19.29	7.74	3.96	23.13	9.98	<2.23↓	3.93	13.57	191.18	3.4	0.91	<1.14↓	5.12	1.8	<0.38↓	110.28	4.69	13.75	51.35	<1.68↓	13.26	11.44	2.13	<18.85↓	<19.03↓	6.39	<5.23↓	57.22	378.81	335.59	21.1	162.51	3403	51754	17.77	72.41	309.89	109.41	<0.62↓	41.45	22.96	1.74	100.27
Caco-2/moDCs+Psd1	98.67	4.72	<3.52↓	45.43	0.57	<17.82↓	9.1	3.93	21.95	5.69	<2.23↓	4.37	9.3	141.59	1.57	<0.60↓	<1.14↓	3.35	2.41	<0.38↓	134.16	3.44	10.61	52.85	<1.68↓	16.44	10.29	<2.09↓	<18.85↓	<19.03↓	4.84	<5.23↓	53.57	330.74	362.92	20.63	144.24	2562	32839	20.66	85.91	233.14	92.84	<0.62↓	40.15	20.96	1.55	82.2
Caco-2/moDCs+Candida	94.06	5.36	<3.52↓	47.02	0.73	19.29	57.21	6.1	31.69	11.87	<2.23↓	4.76	11.48	164.95	1.98	1.25	1.15	4.89	12.22	<0.38↓	291.21	5.41	13.32	76.29	<1.68↓	19.51	11.27	2.13	<18.85↓	<19.03↓	6.14	<5.23↓	63.98	374.54	382.71	21.1	176.32	3454	47302	25.41	114.71	296.44	138.16	<0.62↓	49.44	41.53	2.34	102.94
Caco-2/moDCs+Candida+Psd1	84.71	4.72	<3.52↓	37.17	0.57	<17.82↓	3.15	1.96	23.25	7.95	<2.23↓	3.72	<2.26↓	160.3	1.49	<0.60↓	<1.14↓	2.95	1.46	<0.38↓	107.27	4.69	17.03	52.85	<1.68↓	11.06	8.46	<2.09↓	<18.85↓	<19.03↓	4.94	<5.23↓	49.72	334.16	307.65	19.67	123.66	2630	38259	16.22	78.16	256.1	97.16	<0.62↓	35.55	18.93	0.97	75.3
Caco-2/Mono	103.23	8.78	4.44	33.65	1.31	27.26	89.79	4.48	1818	13.65	<2.23↓	111.84	74.23	9.48	0.99	<0.60↓	2.32	<0.30↓	659.73	<0.38↓	6887	5.75	7.41	39.21	1.75	21.5	1.62	2.13	<18.85↓	<19.03↓	6.04	11.95	63.98	70.25	5666	306.88	35.71	543.92	66.28	27	44.14	391.73	986.6	136.45	3.92	40.81	8.54	353.2
Caco-2/Mono+Psd1	94.06	9.18	4.17	43.83	1.29	29.68	80.21	4.74	1849	18.56	<2.23↓	137.08	62.38	10.99	3.01	<0.60↓	2.67	<0.30↓	830.31	<0.38↓	7130	6.07	8.82	40.75	2.06	23.46	2.33	3.99	<18.85↓	<19.03↓	5.64	18.63	76.02	70.11	9656	354.38	34.31	1230	129.1	26.21	45.94	357.15	985.45	123.08	4.39	44.58	10.19	384.49
Caco-2/Mono+Candida	65.51	8.58	<3.52↓	37.17	0.68	19.29	39.14	1.86	763.22	9.98	<2.23↓	21.92	17.56	8.47	1.9	<0.60↓	1.54	<0.30↓	471.96	<0.38↓	4184	3.67	4.67	18.84	<1.68↓	21.77	<1.43↓	2.33	<18.85↓	<19.03↓	2.7	<5.23↓	45.6	57.04	5156	276.16	<24.28↓	674.13	196.45	11.66	16.38	226.57	823.46	42.9	1.29	18.53	5.64	292.81
Caco-2/Mono+Candida+Psd1	89.41	7	4.44	47.02	0.83	27.26	63.23	2.65	1596	15.36	<2.23↓	29.04	26.83	7.97	<0.95↓	<0.60↓	3.07	<0.30↓	631.32	<0.38↓	8138	6.07	4.47	25.99	<1.68↓	25.38	1.44	2.9	<18.85↓	<19.03↓	3.62	24.13	63.98	35.99	9510	273.49	34.31	1060	50.41	22.02	53.4	341.69	805.91	78.92	2.79	33.8	11.12	523.74
Caco-2_Control	<4.88↓	1.19	<3.52↓	<13.35↓	<0.40↓	<17.82↓	<3.01↓	<0.89↓	23.88	<4.56↓	<2.23↓	<3.42↓	<2.26↓	<0.66↓	<0.95↓	<0.60↓	2.17	<0.30↓	0.53	<0.38↓	6.32	<2.08↓	<1.24↓	<3.56↓	<1.68↓	7.58	<1.43↓	<2.09↓	<18.85↓	<19.03↓	3.42	<5.23↓	<11.43↓	4.23	<2.03↓	<4.18↓	<24.28↓	<0.30↓	<3.51↓	<1.88↓	<0.16↓	214.43	<5.84↓	<0.62↓	<0.63↓	<3.89↓	5.44	425.15
Caco-2+Psd1	<4.88↓	1.19	<3.52↓	<13.35↓	0.46	<17.82↓	<3.01↓	<0.89↓	27.77	<4.56↓	<2.23↓	3.99	<2.26↓	<0.66↓	<0.95↓	<0.60↓	2.07	<0.30↓	2.29	<0.38↓	11.44	<2.08↓	<1.24↓	<3.56↓	<1.68↓	6.35	<1.43↓	<2.09↓	<18.85↓	<19.03↓	3.42	<5.23↓	<11.43↓	7.04	<2.03↓	<4.18↓	<24.28↓	<0.30↓	<3.51↓	<1.88↓	<0.16↓	347.49	<5.84↓	<0.62↓	0.67	<3.89↓	5.02	413.86
Caco-2+Candida	<4.88↓	1.19	<3.52↓	<13.35↓	<0.40↓	<17.82↓	<3.01↓	<0.89↓	33.96	<4.56↓	<2.23↓	<3.42↓	<2.26↓	<0.66↓	<0.95↓	<0.60↓	2.26	<0.30↓	1.33	<0.38↓	4.2	<2.08↓	<1.24↓	<3.56↓	<1.68↓	6.35	<1.43↓	<2.09↓	<18.85↓	<19.03↓	2.33	<5.23↓	<11.43↓	8.06	<2.03↓	<4.18↓	<24.28↓	<0.30↓	<3.51↓	<1.88↓	<0.16↓	271.86	<5.84↓	<0.62↓	<0.63↓	<3.89↓	5.54	446.54
Caco-2+Candida+Psd1	<4.88↓	1.19	<3.52↓	<13.35↓	<0.40↓	<17.82↓	<3.01↓	<0.89↓	34.82	<4.56↓	<2.23↓	<3.42↓	<2.26↓	<0.66↓	<0.95↓	<0.60↓	<1.14↓	<0.30↓	0.67	<0.38↓	4.2	<2.08↓	<1.24↓	<3.56↓	<1.68↓	<2.61↓	<1.43↓	<2.09↓	<18.85↓	<19.03↓	2.95	<5.23↓	<11.43↓	5.8	<2.03↓	<4.18↓	<24.28↓	<0.30↓	<3.51↓	<1.88↓	<0.16↓	160.02	<5.84↓	<0.62↓	<0.63↓	<3.89↓	1.64	197.1
moDCs_Control	103.23	4.72	<3.52↓	41.38	0.76	17.82	10.74	8.88	<0.61↓	12.78	6.19	10.1	<2.26↓	26.7	1.03	0.78	<1.14↓	2.09	1.14	<0.38↓	145.83	2.66	19.39	48.72	<1.68↓	16.44	7.8	2.42	<18.85↓	<19.03↓	1.65	11.43	69.46	2059	712.39	33.49	117.02	2246	27411	130.58	289.93	47.43	76.67	40.07	66.28	30.58	1.5	<1.40↓
moDCs+Psd1	133.96	6.22	<3.52↓	55.36	1.05	<17.82↓	49.49	11.89	<0.61↓	12.78	7.25	12.23	<2.26↓	53.29	1.82	1.61	<1.14↓	4.15	14.4	<0.38↓	345.9	3.67	33.74	98.57	<1.68↓	19.51	12.91	3.9	<18.85↓	<19.03↓	2.59	12.46	135.68	8892	1760	49.77	218.78	3016	30050	185.33	554.97	89.5	139.81	65.35	113.74	55.68	2.29	<1.40↓
Mono_Control	55.68	4.38	<3.52↓	27.11	<0.40↓	<17.82↓	5.18	1.26	188.99	6.86	<2.23↓	17.12	<2.26↓	2.67	<0.95↓	<0.60↓	<1.14↓	<0.30↓	36.69	<0.38↓	1535	<2.08↓	2.29	10.44	<1.68↓	6.35	<1.43↓	<2.09↓	<18.85↓	<19.03↓	<0.32↓	<5.23↓	39.98	54.07	2749	89.55	<24.28↓	509.22	367.76	4.41	32.47	<6.84↓	281.74	<0.62↓	0.84	12.74	0.76	6.5
Mono+Psd1	98.67	8.15	<3.52↓	41.38	0.65	<17.82↓	52.17	12.61	1254	12.78	<2.23↓	14.17	<2.26↓	4.01	1.12	<0.60↓	<1.14↓	<0.30↓	478.09	<0.38↓	6178	3.19	22.94	19.24	<1.68↓	11.06	1.44	3.18	<18.85↓	<19.03↓	0.8	10.35	59.83	165.32	6617	371.63	29.48	864.86	1166	118.6	254.87	26.77	543.88	59.35	2.23	90.69	2.7	4.16
	Table S1. Absolute levels of 48 cytokines, chemokines and growth factors assessed by multiplex xMAP technology. Values highlighted in BLACK indicate data that falls below the low detectable limit, while in BLUE indicate the data in the detectable range.
